# Supplementary material for: The impact of early life antibiotic use on atopic and metabolic disorders: Meta-analyses of recent insights
Source: Evol Med Public Health. 2020 Oct 24;2020(1):279–89. doi: 10.1093/emph/eoaa039 (PMC7723877; doi:10.1093/emph/eoaa039)
Supplement: eoaa039_Supplementary_Data [file eoaa039_supplementary_data.zip]

Archive with 7 entries (7 files):
- Table S4.docx
- Figure S1.1.tif
- Figure S1.2.tif
- Figure S2.tif
- Figure S3.tif
- Table S1 & S2.xlsx
- Table S3.docx
