# Supplementary material for: The impact of early life antibiotic use on atopic and metabolic disorders: Meta-analyses of recent insights
Source: Evol Med Public Health. 2020 Oct 24;2020(1):279–89. doi: 10.1093/emph/eoaa039 (PMC7723877; doi:10.1093/emph/eoaa039)
Supplement: eoaa039_Supplementary_Data [file eoaa039_supplementary_data.zip › Table S1 & S2.xlsx]

## Sheet: Foglio1
Table S1. Characteristics of the studies included on the association between early antibiotic exposure and atopic disorders
Author	Location (Baseline time)	Study design	Participants	Exposure time	Time of follow-up	Outcomes	Adjustments	Quality
Celedòn et al.	United States (1994-1996)	Prospective cohort	505 children from the American Home Allergens and Asthma Study	≤ 1 year	5 years	Asthma and atopy	Sex, ethnicity, household income, parental smoking, breastfeeding, number of siblings, maternal history if asthma	8
Celind et al.	Sweden (2003)	Prospective cohort	5645 children	First week of life	12 years	Asthma	Parental asthma, rhinitis and eczema, maternal gestational age, child gender, introduction of eggs and fish, mould and cats in the household, breastfeeding, parnetal smoking and educational level	7
Chu et al.	United States (1959-1965)	Prospective cohort	39,907 children	Periconceptional and prenatal	7 years	Asthma	Maternal ethnicity, maternal age, maternal education, marital status, smoking during pregnancy, maternal asthma, maternal drug allergy, mode of delivery, birth weight, preterm birth	8
Donovan et al.	United States (1995-2003)	Prospective cohort	152,622 children from the Tennessee Medicaid Program	12 months	4.5-6 years	Asthma	Maternal smoking during pregnancy, maternal age at delivery, maternal education level, marital status, residence, gestational age at delivery, mode of delivery, number of living siblings at home, birth weight, infant ethnicity and gender, birth year and month	8
Droste et al.	Belgium (1994-1995)	Retrospective cohort	1206 7-years old and 675 8-years old children	12 months	7 and 8 years	Asthma and allergic diseases	Area of residence, gender, parental asthma, parental hay fever, more than two older siblings, maternal smoking during pregnancy, passive smoking during the first 6 months of life and history of severe respiratoy infections during the first 2 years	7
Eldeirawi et al	United States (January-May 2004)	Retrospective cohort	2,023 Mexican-American children	≤ 1 year	4-18 years	Astma	Ear infection in 1st year, gender, place of birth, parental history of asthma. Daycare or preschool attendance, smoke exposure, age, regular access to a doctor	7
Fishman et al.	United States (2012-2018)	Retrospective cohort	79,582 children enrolled in the MedicAid program	≤ 2 years	2.5 to 5 years	Asthma	Gender, brth year, rural vs. urban reisdence, mode of delivery, maternal asthma	8
Foliaki et al.	Multicountry	Retrospective cohort	143,412 children from 71 centres in 29 countries	≤ 1 year	6 and 7 years	Asthma, rhinoconjuntivits and eczema	Sex, region of the world, language, per capita gross national income, maternal education, breast-feeding, current maternal smoking, current paternal smoking, consumption of vegetables, consumption of pulses, consumption of fruit, paracetamol use in first year of life, current paracetamol use, older siblings, and younger siblings	7
Hoskin-Parr et al.	United Kingdom (1991-1992)	Prospective cohort	4,952 children from the Avon Longitudinal Study of Parents and Children	≤ 2 years	7 years	Asthma	Child sex, ethnicity and age at time of outcome, mother’s age at time of delivery, birth mode, birthweight and gestation, marital status, home ownership status, mother’s highest educational qualification and degree of difficulty in paying for food, childbreastfed, time spent outdoors by the child, disinfectant use by mother during pregnancy, mother’s smoking during pregnancy and child’s contact w…	7
Jedrychowsky et al.	Poland (2001-2003)	Prospective cohort	505 pregnant mothers	≤ 2 years	5 years	Asthma	Maternal age, maternal education, maternal atopy, gestational age, child's gender, birthweight, prenatal and postnatal environmental tobacco smoking	7
Johnson et al.	United States (1987-1989)	Prospective cohort	725 children drom the Detroit Childhood Asthma Study	≤6 months	6 to 7 years	Atopy	Maternal history, pet keeping, breastfeeding	8
Kozyrskyj et al.	Canada (1995-2003)	Prospective cohort	13,116 children	≤1 year	7 years	Asthma	Gender, maternal history of asthma, number of siblings, urban/rural location and number of health-care visits	9
Kusel et al.	Australia (1996-1998)	Prospective cohort	198 children	≤1 year	5 years	Eczema, wheeze, asthma, dermatitis and rhinoconjuntivits	Gender, pets, GP visits	7
Loewen et al.	Canada (1996-2012)	Retrospective cohort	213,661 mother-child dyads	Prenatal and post-natal (≤1 year)	9 years	Asthma	Sex, location of residence, gestational age, numbero of children in the household, maternal asthma, neighbourhoood income, delivery method, birth weight, feeding method	9
Mai et al.	Sweden (1994-1996)	Prospective cohort	2065 boys and 2049 girls	≤1 year	4 and 8 years	Allergic disease	Sex, young maternal age, older siblings, maternal smoking, parental allergy, exclusive breastfeeding and episodes pneumonia, bronchitis and otitis during the first year of life	7
Marra et al.	Canada (1997-2003)	Prospective cohort	251,817 children	≤1 year	5 years	Asthma	Gender, socioeconomic status at birth, urban or rural address at birth, birth weight, gestational age, delivery method, frequency of physician visits, hospital visit involving surgery, visits to an allergist, congenital anomalies and presence of respiratory infections during the first year of life	9
Metzler et al.	Austria, Finland, France, Germany and Switzerland (NA)	Prospective cohort	1,133 children form the PASTURE European birth cohort	Prenatal and post natal (≤1 year)	6 years	Atopic dermatitis, asthma and food allergies	Farmer, centre, parental atopic status, gender, smoking during pregnancy, number of siblings, pets (dogs and cats) during pregnancy or first year of life, months of breastfeeding, caesarean section.	7
Mitre et al.	United States (2001-2013)	Retrospective cohort	792,130 children	(≤6 months)	≥2 years	Asthma, allergic rhinitis and allergic conjuntivitis	Prematurity, mode of delivery and sex	9
Ni et al.	United States (2007-2016)	Retrospective cohort	7,224 children	≤1 year	up to 9 years	Asthma and allergic rhinitis	Ethnicity delivery method, ahe, sex, birthweight, socio-economic status	8
Ong et al.	United States (1999-2006)	Retrospective cohort	62, 576 children	≤1 year	3 to 7 years	Early onset of asthma	Sex and geographic region	9
Örtqvist et al.	Sweden (2006-2010)	Prospective cohort	493,785 children, of which 180,894 eligible for sibling analysis	Prenatal and post natal (≤1 year)	≥2 years	Asthma	Child’s birth year, sex, birth weight, gestational age, mode of delivery, maternal smoking at first visit, respiratory diagnosis as newborn, maternal age at delivery, child’s birth order, family situation and mother’s country of birth	9
Patrick et al.	Canada (2008-2012)	Prospective cohort	2,644 children from the Canadian Healthy Infant Longitudinal Development cohort	≤1 year	5 years	Asthma	Study centre, sex, presence of older siblings, mode of delivery, birthweight, season of birth, breastfeeding, ethnicity, tobacco smoke exposure, parental atopy, and exposure to environmental nitrogen dioxide	9
Raciborski et al.	Poland (2009-2010)	Retrospective cohort	1,461 children	≤ 2 years	6-8 years	Asthma and allergy	NA	7
Risnes et al.	United States (1997-2000)	Prospective cohort	1,401 children from the Perinatal Risk of Asthma in infant of Asmathic Mothers study	6 months	6 years	Asthma and allergy	Maternal age and marital status, maternal ethnicity and education, household income, maternal smoking, maternal asthma, maernal diabetes, delivery mode, child gender and birth weight	8
Slob et al.	The Neatherlands (1989-2016) Sweden (2005-2010)	Retrospective twin cohort	34,352 children from the Neatherlands 7,916 children from Sweden for replication	≤ 2 years	3-10 years	Asthma	Socioeconomic status, hours of outside childcare, breastfeeding, delivery mode, gender, birth weight, educational attainment	8
Stensballe et al.	Denmark (1998-2001; 1997-2003)	Prospective cohort	411 children from the COPSAC cohort and 30,675 children from the DNB cohort for replication	Prenatal	5 years	Asthma	Sex, gestational age, birth weight, breastfeeding, mode of delivery, siblngs, maternal asthma, maternal smoking, maternal income, maternal educational level	8
Toivonen et al.	Finland (2008-2010)	Prospective cohort	697 children	≤1 year	7.5 years	Asthma	Sex, parental history of asthma, household siblings, breastfeedin and acute respiratory infections during age 0-11 months	9
Turi et al.	United States (1995-2003)	Prospective cohort	84,214 mother-chiald dyads enrolled in the Tennessee Medicaid program	Prenatal	4.5 to 6 years	Asthma	Age, asthma,education, smoking, presence of streptococcus infection, delivery method, infant characteristics, gestational age, birth weight, infant ethnicity, sex, and number of living siblings at home	9
Wickens et al.	New Zealand (1997-2001)	Prospective cohort	1,105 children from the New Zealand Asthma and Allergy Cohort study	3 and 15 months	15 months and 4 years	Asthma	Gender, ethnicity, asthma family history, birth order, ear infection	7
Yamamoto et al.	Japan (2003-2005)	Prospective cohort	1,550 children from the Tokyo Children's Health, Illness and Development study	≤ 2 years	5 years	Asthma, atopic dermatitis and allergic rhinits	Maternal history of allergy, smoking during pregnancy, maternal age at pregnancy, previous live births, type of delivery, child's sex and daycare attendance	7
Yoshida et al.	Japan (2005-2014)	Retrospective cohort	84,470 children in cohort I 28,085 further included in cohort II for sybling analysis	Prenatal and post-natal (≤1 year)	1 to 6 years	Astma	Sex and siblings	8
Table S2. Characteristics of the studies included on the association between early antibiotic exposure and childhood adiposity
Study	Location (Baseline time)	Study design	Participants	Exposure time	Time of follow-up	Outcomes	Adjustments	Quality
Ajslev et al.	Denmark (1997-2002)	Prospective cohort	28,354 mother-child dyads fom the Danish National Birth Cohort	≤6 months	7 years	Obesity and overweight later in childhood	Maternal age, socioeconomic status, prepregnancy BMI, gestational weight gain, smoking, paternal BMI, parity, birth weight, sex, breastfeeding, and weight at 7-year follow-up	9
Azad et al.	Canada (1995)	Prospective cohort	616 children	≤ 1 year	9 years	Overweight and central adiposity in pre-adolescence	Birth weight, breastfeeding, smoke exposure,family income, diet, physical activity, maternal asthma and maternal overweight	8
Bailey et al.	United States (2001-2009)	Prospective cohort	64,580 children	≤ 2 years	5 years	Early childhood obesity	Gender, age, ethnicity, asthma and wheeze diagnosis, common infections	8
Block et al.	United States (2009-2016)	Retrospective cohort	36,550 children	≤ 2 years	5 years	Body weight	Sex, ethnicity, preterm birth, asthma, corticosteroid episodes	8
Cassidy et al.	United States (2003-2007)	Prospective cohort	1,258 children	Prenatal	2 years	BMI-z score	Maternal date of birth, ethnicity, marital status, household income, education, number of previous births and breastfeeding at one month, height and weight at first prenatal care visit, prenatal antiviral use, mode of delivery, gestational age at delivery and infant birthweight.	8
Dawson-Hahn et al.	United States (2005-2007)	Prospective cohort	586 children from the Infant Feeding Practices II study	≤ 1 year	6 years	Increased growth	Maternal age, ethnicity, marital status, annual income, education, pre-pregnancy weight status, gestational diabetes, smoking, breastfeeding, infant sex	7
Gerber et al.	Unitd States (2001-2011)	Retrospective cohort	44,737 children	≤6 months	7 years	Weight gain	Sex, birth weiht, ethnicity, number of siblings, birth year	9
Heerman et al.	United States	Retrospective cohort	53,320 mother-child dyads		5 years	BMI-z score	Child sex, ethnicity, age in months at outcome, maternal age at delivery, pre-pregnancy BMI, total gestational weight gain, pregnancy smoking status, glucose status and mode of delivery	9
Jess et al.	Denmark (1996-2002)	Prospective cohort	43,365 mother-child dyads fom the Danish National Birth Cohort	Prenatal	7 and 11 years	Overweight	Maternal age at birth, maternal pre-pregnancy BMI, maternal diabetes, smoking during pregnancy, socio-economic status, gestational age at birth, and child gender	8
Li et al.	United States (1993-2007)	Retrospective cohort	260,556 children	≤ 1 year	9 years	Obesity	Maternal age, race or ethnic origin, prepregnancy BMI, preterm delivery, low birth weight, maternal antibiotic use, and infection during pregnancy	9
Li et al.	United States (2005-2017)	Retrospective cohort	145,393 mother-child dyads	Prenatal	10 years	Obesity	Maternal pre-regnancy BMI, ethnicity, preexisting and gestational diabetes, maternal smoking, mode of delivery, breastfeeding and demographic characteristics	9
Mbakwa et al.	The Neatherlands (2000-2002)	Prospective cohort	979 children	≤ 2 years	9 years	Overweight, weight z-score, BMI z-score	Household size, maternal level of education, maternal pre-pregnancy weight, smoking during pregnancy, gestational diabetes, mode of delivery, sex, birth weight, gestational age, breastfeedin, child's physical activiyt	8
Mor et al.	Denmark (1994-1998)	Prospective cohort	9,886 children	Prenatal	14 years	Overweight and obesity	Maternal age at delivery, marital status, smoking in pregnancy multiple gestation and birth weight	8
Mueller et al.	United States (1998-2006)	Prospective cohort	436 children	Prenatal	7 years	Obesity	Maternal age, pregravid BMI, birth weight, sex, breastfeeding and delivery mode	7
Murphy et al.	Multi-country (2000-2003)	Retrospective cohort	74,946 children from 31 centres in 18 countries	≤ 1 year	5-8 years	BMI-z score	Child age, sex, centre, BMI measurement type (self-reported or measured), maternal smoking, breastfeeding, paracetamol use, gross national income and current wheeze	7
Poulsen et al.	United States (2006-2012)	Retrospective cohort	8,793 children	Prenatal and post-natal (≤ 1 year)	3 years	BMI-z score	Mother ethnicity, mode of delivery, birth weight, mother Medical Assistance, smoke during pregnancy, parity, and pregravid BMI	8
Saari et al.	Finland (2003-2007)	Prospective cohort	12,062 children	≤ 2 years	> 2 years	BMI-z score	Maternal smoking after the first trimester, parental relationship, mode of delivery, birth weight, and birth length	9
Scott et al.	United Kingdom (1995-2013)	Retrospective cohort	21,714 children from the Health Improvement Network	≤ 2 years	4 years	Obesity	Year of birth, maternal and sibling obesity, maternal diabetes, mode of delivery, country of origin, urban environment	8
Sejersen et al.	Denmark	Prospective cohort	661 children from the Copenhagen Prospective Study on Asthma in Childhood	≤ 1 year	6 years	BMI, BMI z-score and body composition	Sex, ethnicity, maternal age at birth, gestational age in weeks, mode of delivery, older children in the home, furred animals in the home, social circumstances, passive smoking, smoking during pregnancy, gestational diabetes, antibiotics during pregnancy, antibiotics at birth administered to the mother, maternal asthma status and length of exclusive breastfeeding	8
Stark et al.	United States (2008-2015)	Retrospective cohort	333,353 children	≤ 2 years	3 years	Obesity	Sex and mode of delivery	8
Trasande et al.	United Kingdom (1991-1992)	Prospective cohort	11,352 children	≤6 months	7 years	Overweight, obesity, BMI-z score	Birth weight, maternal parity, race, social class, education, parental BMI, first trimester smoking, breastfeeding, timing of introduction of complementary foods, time spent per day watching television, in car on weekdays, in car on weekends, dietary pattern classifications at 38 months, and duration of nighttime sleep at 7 years	9
Ville et al.	United States (2102-2013)	Prospective cohort	97 latino children	≤6 months	2 years	Obesity	Maternal BMI, birth weight, breastfeeding, infant weight gain, and infant sex	7
Wang et al.	United States (1959-1976)	Prospective cohort	43,332 children rfrom the US Collaborative Perinatal Project	Prenatal	4 and 7 years	Obesity	Maternal age, ethnicity, socioeconomic index, smoking during pregnancy and pregnancy BMI	7
